# Supplementary material for: Cytogenetically-based biodosimetry after high doses of radiation
Source: PLoS One. 2020 Apr 22;15(4):e0228350. doi: 10.1371/journal.pone.0228350 (PMC7176141; doi:10.1371/journal.pone.0228350)
Supplement: S1 Table — (XLSX) [file pone.0228350.s001.xlsx]

## Sheet: NEUTRONS
condition	DOSE	DONOR	BN cells
regular protocol
	0	1	1456
		2	3357
		3	3722
		4	3259
	1	1	1036
		2	2422
		3	1984
		4	2461
	2	1	585
		2	2218
		3	1512
		4	2110
	3	1	534
		2	1575
		3	1349
		4	1707
	4	1	418
		2	1206
		3	870
		4	1284
caffeine
	0	1	1995
		2	4763
		3	4285
		4	4278
	1	1	1275
		2	2950
		3	2334
		4	2692
	2	1	1112
		2	2738
		3	1459
		4	2290
	3	1	752
		2	2002
		3	1066
		4	1345
	4	1	574
		2	1402
		3	1244
		4	1406
zm447439
	0	1	1279
		2	2697
		3	2650
		4	2041
	1	1	685
		2	1894
		3	1448
		4	1559
	2	1	623
		2	1512
		3	1173
		4	1165
	3	1	362
		2	1123
		3	797
		4	722
	4	1	302
		2	862
		3	674
		4	522
caffeine+ zm447439
	0	1	2446
		2	5351
		3	3773
		4	3398
	1	1	1387
		2	2631
		3	2328
		4	2410
	2	1	934
		2	1926
		3	1342
		4	1825
	3	1	1814
		2	939
		3	870
		4	1197
	4	1	386
		2	1015
		3	1002
		4	1168

## Sheet: PHOTONS_
condition	dose	donor	BN CELLS
STANDARD	0	1	2802
		2	1756
		3	2739
		4	1490
	2	1	737
		2	1497
		3	2326
		4	2563
	4	1	563
		2	955
		3	1573
		4	1938
	6	1	421
		2	724
		3	1267
		4	1414
	8	1	334
		2	839
		3	927
		4	1233
	10	1	295
		2	450
		3	740
		4	936
CAFFEINE	0	1	1641
		2	2371
		3	3524
		4	3211
	2	1	1198
		2	1942
		3	2730
		4	3693
	4	1	1008
		2	1445
		3	2091
		4	2791
	6	1	905
		2	936
		3	1526
		4	2258
	8	1	297
		2	1091
		3	1228
		4	1653
	10	1	451
		2	1002
		3	725
		4	1320
ZM447439	0	1	949
		2	1391
		3	1611
		4	1489
	2	1	908
		2	1358
		3	1595
		4	1507
	4	1	649
		2	958
		3	1452
		4	1574
	6	1	538
		2	791
		3	1152
		4	1489
	8	1	339
		2	739
		3	992
		4	1279
	10	1	363
		2	790
		3	856
		4	1055
caffeine + ZM447439	0	1	1320
		2	1924
		3	3961
		4	3945
	2	1	898
		2	1896
		3	2983
		4	3058
	4	1	1239
		2	1480
		3	940
		4	1780
	6	1	600
		2	1534
		3	934
		4	1390
	8	1	1567
		2	767
		3	1234
		4	1654
	10	1	450
		2	791
		3	467
		4	980
